# Supplementary material for: Negative body experience in women with early childhood trauma: associations with trauma severity and dissociation
Source: Eur J Psychotraumatol. 2017 May 31;8(1):1322892. doi: 10.1080/20008198.2017.1322892 (PMC5475325; doi:10.1080/20008198.2017.1322892)
Supplement: Supplementary material [file zept_a_1322892_sm8318.zip]

Archive with 4 entries (4 files):
- EJPTScheffers_supplemental mat. Table 3A.docx
- EJPT Schefferss_Supplemental material Figure 1A.docx
- EJPTScheffers_supplemental materialTable 4A.docx
- EJPTScheffers et al. suppllem mat. Table 2A.docx
